# Supplementary material for: Picky eaters are rare: DNA-based blood meal analysis of Culicoides (Diptera: Ceratopogonidae) species from the United States
Source: Parasit Vectors. 2017 Apr 4;10:169. doi: 10.1186/s13071-017-2099-3 (PMC5381053; doi:10.1186/s13071-017-2099-3)
Supplement: Additional file 1: Table S1. — Summary of data for blood-engorged Culicoides species collected in North America. Provided are the collection locality information (State, county, latitude and longitude), year collected (year), Culicoides species, sample size at each locality (n), and identification of host using DNA-based blood meal analysis (Host ID). The host species are: black-tailed deer (Odocoileus hemionus); black-tailed jackrabbit (Lepus californicus); cattle (Bos taurus); domestic dog (Canis familiaris); domestic goat (Capra hircus); domestic sheep (Ovis aries); donkey (Equus asinus); horse (Equus. caballus); swine (Sus scofa); white-tailed deer (O. virginianus); emu (Dromaius novaehollandiae); house finch (Haemorhous mexicanus). We also included the cluster in the neighbor-joining tree that contained haplotypes from individuals at each location. If we could not obtain genetic information from individuals at that location this was also included. (XLSX 15 kb) [file 13071_2017_2099_MOESM1_ESM.xlsx]

## Sheet: Sheet1
Table S1. Summary of data for blood-engorged Culicoides species collected in North America. Provided are the collection locality information (State, County, Latitude, and Longitude), year collected (year), Culicoides species, sample size at each locality (n), and identification of host using DNA-based bloodmeal analysis (Host, ID). The host species are: black-tailed deer (Odocoileus hemionus); bl…
State	County	Year	Latitude	Longitude	Culicoides species	Neighbor-joining tree cluster	n	Host ID
CA	Lake	2010	38.9713	-122.661	C. occidentalis	A	2	black-tailed deer, cattle
CA	Lake	2010	38.9896	-122.67	C. occidentalis, C. variipenniscomplex	A, B	35	black-tailed deer, black-tailed jackrabbit, cattle, dog, domestic goat, emu
CA	Lake	2010	38.9895	-122.684	C. occidentalis, C. variipenniscomplex	A, B	4	black-tailed deer
CA	Lake	2013, 2014	39.0166	-122.659	C. occidentalis, C. variipenniscomplex	A, no genetic data	21	black-tailed deer, black-tailed jackrabbit, cattle, domestic sheep
CA	Lake	2013	39.0232	-122.92	C. utahensis		1	black-tailed deer
CA	Lake	2014	38.9446	-122.657	C. occidentalis, C. variipenniscomplex	A, B	3	black-tailed deer
CA	Lake	2014	38.7682	-122.52	C. reevesi, C. variipenniscomplex	B, no genetic data	6	black-tailed deer, cattle, domestic sheep, horse
CA	Lake	2014	38.7772	-122.554	C. occidentalis, C. variipenniscomplex	A, B, C, no genetic data	5	black-tailed jackrabbit, Cattle, horse
CA	Lake	2014	38.9177	-122.589	C. occidentalis, C. variipenniscomplex	A, no genetic data	4	horse
CA	Lake	2014	38.9186	-122.777	C. occidentalis	A	1	horse
CA	Lake	2014	38.9209	-122.625	C. occidentalis	A	4	black-tailed deer, horse, swine
CA	Lake	2014	38.9402	-122.658	C. occidentalis, C. variipenniscomplex	A, no genetic data	4	black-tailed deer, dog
CA	Lake	2014	38.9411	-122.658	C. occidentalis, C. variipenniscomplex	A, B	4	cattle, dog, horse
CA	Lake	2014	38.9899	-122.686	C. occidentalis, C. variipenniscomplex	A, no genetic data	5	black-tailed deer, cattle, swine
CA	Lake	2014	39.0105	-122.656	C. occidentalis	A	3	cattle, domestic sleep
CA	Lake	2014	39.0131	-122.655	C. occidentalis	A	7	cattle, domestic sleep
CA	Lake	2014	39.0232	-122.921	C. occidentalis	A	1	domestic sheep
CA	Lake	2014	39.0584	-122.594	C. occidentalis, C. variipenniscomplex	A, no genetic data	3	black-tailed deer, black-tailed jackrabbit
CA	Lake	2014	39.0665	-122.587	C. occidentalis, C. variipenniscomplex	A, C, no genetic data	17	black-tailed deer, black-tailed jackrabbit, dog, domestic sheep, donkey, horse, swine
CA	Lake	2014	39.0738	-122.595	C. occidentalis, C. variipenniscomplex	A, B	7	black-tailed deer, dog, horse
CA	Lake	2014	39.0749	-122.601	C. occidentalis, C. variipenniscomplex	A, B, no genetic data	11	black-tailed deer, dog, horse
CA	Lake	2014	39.1459	-122.912	C. variipenniscomplex	no genetic data	1	black-tailed deer
CA	Lake	2013, 2014	38.9718	-122.661	C. occidentalis, C. variipennis complex, C. crepuscularis	A, no genetic data	15	black-tailed deer, cattle, dog, house finch
CA	Lake	2013, 2014	38.9836	-122.664	C. occidentalis, C. variipenniscomplex	A, no genetic data	15	black-tailed deer, black-tailed jackrabbit, cattle
NY	Chatham	2013			C. biguttatus, C. stellifer		13	white-tailed deer
SC	Newberry	2014	34.3075	-81.7552	C. variipenniscomplex	B	7	cattle
